# Supplementary material for: Restoring the ON Switch in Blind Retinas: Opto-mGluR6, a Next-Generation, Cell-Tailored Optogenetic Tool
Source: PLoS Biol. 2015 May 7;13(5):e1002143. doi: 10.1371/journal.pbio.1002143 (PMC4423780; doi:10.1371/journal.pbio.1002143)
Supplement: S1 Data — (XLSX) [file pbio.1002143.s001.xlsx]

## Sheet: Fig 4C
	Figure 4C
Light Intensity (photons cm-2 s-1)	rd1-Opto_mGluR6 Spikes												rAAV Spikes
5.4 x 10^11	0	0	0	0	0	0	0						0	0	0	0	0	0
5.4 x 10^12	0	0	0	2	0	0	4						0	1	0	0	0	1
5.4 x 10^13	29	40	5	10	9	2	6						6	9	0	0	2	9
5.4 x 10^14	49	40	8	20	17	17	7						13	17	4	1	4	18
5.4 x 10^15	42	60	12	32	21	37	30						16	20	7	6	5	21
5.4 x 10^16	38	41	14	28	26	37	31						19	24	7	5	5	23
5.4 x 10^17	33	58	18	25	21	32	34						14	22	8	15	5	23
	Norm							Av	SD	Norm Av	Norm SD		Norm						Av	SD	Norm Av	Norm SD
	0	0	0	0	0	0	0	0	0	0	0		0	0	0	0	0	0	0	0	0	0
	0	0	0	0.0625	0	0	0.117647	0.0257353	0.0432781	0.0289912	0.0487534		0	0.0416667	0	0	0	0.0434783	0.0141908	0.0200757	0.0150606	0.0213061
	0.591837	0.666667	0.277778	0.3125	0.346154	0.0540541	0.176471	0.346494	0.201072	0.390331	0.226511		0.315789	0.375	0	0	0.4	0.391304	0.247016	0.176714	0.262155	0.187544
	1	0.666667	0.444444	0.625	0.653846	0.459459	0.205882	0.579328	0.228115	0.652622	0.256975		0.684211	0.708333	0.5	0.0666667	0.8	0.782609	0.590303	0.253658	0.626482	0.269204
	0.857143	1	0.666667	1	0.807692	1	0.882353	0.887694	0.115914	0.999999	0.130579		0.842105	0.833333	0.875	0.4	1	0.913043	0.81058	0.191753	0.860259	0.203506
	0.77551	0.683333	0.777778	0.875	1	1	0.911765	0.860484	0.11162	0.969347	0.125741		1	1	0.875	0.333333	1	1	0.868056	0.243452	0.921257	0.258373
	0.673469	0.966667	1	0.78125	0.807692	0.864865	1	0.870563	0.115605	0.980702	0.130231		0.736842	0.916667	1	1	1	1	0.942251	0.0967705	1	0.102701

## Sheet: Fig 8B
			left hemisphere (squares)						right hemisphere (triangles)
		rd1 PD182	rd1_Opto-mGluR6 PD182	rd1 PD282	rd1_Opto-mGluR6 PD 282			rd1 PD182	rd1_Opto-mGluR6 PD182	rd1 PD282	rd1_Opto-mGluR6 PD 282
		0.76	1.5	0	0.67			1.18	1.4	0	0.98
		0.81	1.91	0	0.7			0.83	1.7	0	0.9
		1.1	1.6	0	0.82			1	1.5	0	0.67
		1.05		0.64	0.98			0.95		0.83	1.14
		1.26
	mean	0.996	1.67	0.16	0.7925			0.99	1.53333	0.2075	0.9225
	std deviation	0.208399	0.213776	0.32	0.140801			0.145373	0.152753	0.415	0.195683
	SEM	0.0931987	0.123423	0.16	0.0704006			0.0726865	0.0881917	0.2075	0.0978413

## Sheet: Fig 9A
Figure 9A
OKR acuities
Sighted Pde6b+ mice													rd1-Opto_mGluR6
Day 1													Day 1
1		2		3		4		5		6			1		2		3		4		5		6
Left eye	Right eye	Left eye	Right eye	Left eye	Right eye	Left eye	Right eye	Left eye	Right eye	Left eye	Right eye		Left eye	Right eye	Left eye	Right eye	Left eye	Right eye	Left eye	Right eye	Left eye	Right eye	Left eye	Right eye
0.381	0.444	0.442	0.394	0.233	0.267	0.356	0.381	0.303	0.325	0.306	0.3		0.189	0.186	0.178	0.197	0.142	0.206	0.108	0.069	0.178	0.203	0.186	0.15
Day2													Day 2
1		2		3		4		5		6			1		2		3		4		5		6
Left eye	Right eye	Left eye	Right eye	Left eye	Right eye	Left eye	Right eye	Left eye	Right eye	Left eye	Right eye		Left eye	Right eye	Left eye	Right eye	Left eye	Right eye	Left eye	Right eye	Left eye	Right eye	Left eye	Right eye
0.347	0.361	0.325	0.353	0.328	0.353	0.369	0.325	0.403	0.397	0.344	0.294		0.214	0.208	0.214	0.167	0.16	0.15	0.117	0.094	0.225	0.219	0.15	0.181
Day 3													Day3
1		2		3		4		5		6			1		2		3		4		7		8
Left eye	Right eye	Left eye	Right eye	Left eye	Right eye	Left eye	Right eye	Left eye	Right eye	Left eye	Right eye		Left eye	Right eye	Left eye	Right eye	Left eye	Right eye	Left eye	Right eye	Left eye	Right eye	Left eye	Right eye
0.344	0.356	0.328	0.364	0.358	0.358	0.333	0.375	0.297	0.272	0.347	0.4		0.111	0.192	0.128	0.156	0.208	0.169	0.147	0.142	0.165	0.165	0.144	0.197
Ave	0.346194												Ave	0.167083
SD	0.0454028												SD	0.0376194

## Sheet: Fig 9B
Figure 9B
Water maze
	Distance to target (values from individual mice listed in rows):
	Day 1			Day 2			Day 3			Day 4			Day 5			Day 6		Day 7		Day 8		Day 9		Day 10
	rd1-Opto_mGluR6	rd1	Pde6b+	rd1-Opto_mGluR6	rd1	Pde6b+	rd1-Opto_mGluR6	rd1	Pde6b+	rd1-Opto_mGluR6	rd1	Pde6b+	rd1-Opto_mGluR6	rd1	Pde6b+	rd1-Opto_mGluR6	rd1	rd1-Opto_mGluR6	rd1	rd1-Opto_mGluR6	rd1	rd1-Opto_mGluR6	rd1	rd1-Opto_mGluR6	rd1
	1425.51	2175.92	1247.87	1176.08	2266.06	1520.99	1581.49	1935.24	529.717	254.293	1726.96	288.05	273.937	1794.66	177.222	100.833	2358.19	179.915	852.713	666.326	1602.17	202.629	1491.83	91.4953	1387.21
	1485.73	1628.73	902.15	1121.79	2126.44	530.93	679.139	1908.06	293.196	1620.39	1453.12	102.114	231.691	1848.9	73.4133	1306.43	1462.75	991.192	2164.91	153.096	2220.26	216.994	898.055	1074.21	1192.92
	1876.56	1618.29	507.031	958.138	2524.43	811.351	1726.48	2053.89	220.494	273.034	1346.3	146.068	263.824	2180.57	201.919	364.165	1496.15	312.297	2135.42	90.5226	777.778	365.024	1866.81	171.011	1327.78
	2090.9	1815		528.652	1815.57		833.701	1595.93		390.688	1649.75		1041.35	1734.28		109.27	1367.7	138.216	1926.76	126.099	1711.25	164.434	750.344	449.634	1207.13
	1968.35	1909.23		1431.55	1399.7		307.266	1624.17		1064.55	2319.76		130.48	1945.38		125.971	1408.89	262.576	2081.77	615.597	1710.82	202.551	1627.48	113.507	1491.43
	1109.97			1578.26			410.394			410.603			187.609			134.041		154.519		76.2912		105.322		111.792
Ave.	1659.5	1829.43	885.682	1132.41	2026.44	954.423	923.078	1823.46	347.802	668.927	1699.18	178.744	354.814	1900.76	150.851	356.786	1618.74	339.786	1832.31	287.989	1604.45	209.492	1326.9	335.275	1321.29
SD	378.295	229.939	370.692	370.184	433.787	510.299	598.084	202.631	161.682	554.006	378.616	97.1797	340.467	174.608	68.1908	475.721	416.292	326.055	555.261	275.202	520.897	86.2824	480.983	385.913	125.346
SEM	154.438	93.8724	214.019	151.127	193.995	294.621	244.167	90.6194	93.3472	226.172	169.322	56.1067	138.995	78.087	39.37	194.212	186.172	133.112	248.32	112.351	232.952	35.2247	215.102	157.548	56.0564

## Sheet: Fig 9C
Figure 9B
Water maze	rd1_Opto-mGluR6 mice
	Distance to target (averages of three trials per day, values from individual mice listed in rows):
	Day 1		Day 2		Day 3		Day 4		Day 5		Day 6		Test Intensities				Test Intensities
	high light training	low light training	high light training	low light training	high light training	low light training	high light training	low light training	high light training	low light training	high light training				low light training
	1 x 10^16 ph s-1 cm-2	6 x 10^13 ph s-1 cm-2	1 x 10^16 ph s-1 cm-2	6 x 10^13 ph s-1 cm-2	1 x 10^16 ph s-1 cm-2	6 x 10^13 ph s-1 cm-2	1 x 10^16 ph s-1 cm-2	6 x 10^13 ph s-1 cm-2	1 x 10^16 ph s-1 cm-2	6 x 10^13 ph s-1 cm-2	1 x 10^16 ph s-1 cm-2	6 x 10^12 ph s-1 cm-2	6 x 10^13 ph s-1 cm-2	6 x 10^14 ph s-1 cm-2	6 x 10^13 ph s-1 cm-2	6 x 10^12 ph s-1 cm-2	6 x 10^13 ph s-1 cm-2	6 x 10^14 ph s-1 cm-2
	1423.24	1983.8	2059.47	1059.47	1123.62	611.962	1062.45	963.585	261.083	153.892	230.192	378.349	233.626	153.952	268.771	262.119	512.143	413.215
	2262.96	1563.12	1619.73	1570.22	748.47	1100.9	434.853	867.826	495.091	538.278	664.574	587.737	473.326	276.282	270.602	604.356	668.717	116.263
	2111.11	1165.67	1524.32	1531.81	1236.61	905.529	864.304	396.538	176.448	626.956	116.343	875.504	875.949	101.908	616.547	1292.81	75.1111	325.069
Ave.	1932.44	1570.86	1734.51	1387.17	1036.23	872.798	787.201	742.65	310.874	439.709	337.036	613.864	527.634	177.381	385.307	719.763	418.657	284.849
SD	447.466	409.121	285.443	284.442	255.535	246.108	320.822	303.541	165.053	251.464	289.311	249.605	324.587	89.5166	200.262	524.95	307.647	152.507
SEM	258.345	236.206	164.801	164.223	147.533	142.091	185.227	175.25	95.2936	145.183	167.034	144.109	187.4	51.6824	115.621	303.08	177.62	88.0499

## Sheet: Fig S3
Figure S3
	Responding cells C3H/HeJ / FVB							Responding cells FVB
Fraction	week 4	week 8	week 12	week 16	week 20	week 24		week 4	week 8	week 12	week 16	week 20	week 24
	6 of 8	6 of 9	6 of 9	1 of 15	2 of 8	1 of 20		7 of 13	2 of 11	0 of 11	0 of 14	0 of 8	0 of 5
	8 of 8	7 of 10	3 of 9	1 of 8	0 of 10	0 of 12		6 of 12	2 of 12	0 of 7	0 of 13	0 of 10	0 of 12
	8 of 10	2 of 8	2 of 8	7 of 13	0 of 8	0 of 10		3 of 9	3 of 9	0 of 9	0 of 13	0 of 9	0 of 7
	13 of 16		2 of 8
Decimal	0.75	0.67	0.67	0.07	0.25	0.05		0.54	0.18	0	0	0	0
	1	0.7	0.33	0.13	0	0		0.5	0.17	0	0	0	0
	0.8	0.25	0.25	0.54	0	0		0.33	0.33	0	0	0	0
	0.81		0.25
Av	0.84	0.54	0.375	0.246667	0.0833333	0.0166667		0.456667	0.226667	0	0	0	0
SD	0.109848	0.251595	0.20025	0.255799	0.144338	0.0288675		0.111505	0.0896289	0	0	0	0
SEM	0.0549242	0.145258	0.100125	0.147686	0.0833333	0.0166667		0.0643774	0.0517472	0	0	0	0

## Sheet: Suplementary Table T1
	normalized current pA/pF
	CM I	CM II	CM III	CM III_DL	CM III_L1 replace	CM III_L1 replace_DL	CM IV	CM V	CM VI	CM VII
cell 1	14.8571	8.06687	27.4841	8.48621	12.7778	19.1841	5.9375	21.03	12.549	9.45255
cell 2	5.30612	10.1664	6.56743	16.4286	4.88049	2.45196	3.40691	14.6192	11.3924	18.2377
cell 3	8.11111	9.26378	13.6232	34.0521	9.95192	15.3138	43.9331	7.91296	14.128	3.46273
cell 4	7.13514		21.8477	8.14583	8.48621	11.2195	10.4332
cell 5	22.4651		12.3293
Average	11.5749	9.16567	16.3704	16.7782	9.0241	12.0423	15.9277	14.5207	12.6898	10.3843
	normalized conductances pS/pF
	CM I	CM II	CM III	CM III_DL	CM III_L1 replace	CM III_L1 replace_DL	CM IV	CM V	CM VI	CM VII
cell 1	99.0476	53.7791	183.228	56.5747	85.1852	127.894	39.5833	140.2	83.6601	63.017
cell 2	35.3741	67.7757	43.7828	109.524	32.5366	16.3464	22.7127	97.4611	75.9494	121.585
cell 3	54.0741	61.7585	90.8213	227.014	66.3462	102.092	292.887	52.753	94.1869	23.0849
cell 4	47.5676		145.651	54.3056	56.5747	74.7967	69.555
cell 5	149.767		82.1954
Average	77.1662	61.1045	109.136	111.855	60.1607	80.2823	106.185	96.8048	84.5988	69.2289
SEM	21.1017	4.96472	24.6528	40.4505	10.9561	23.9103	62.9833	25.246	5.2856	28.6036
SD	47.1848	7.02117	55.1253	80.9009	21.9122	47.8206	125.967	43.7273	9.15493	49.5429
